# Supplementary material for: Temperature, season, and latitude influence development-related phenotypes of Philippine Aedes aegypti (Linnaeus): Implications for dengue control amidst global warming
Source: Parasit Vectors. 2022 Mar 5;15:74. doi: 10.1186/s13071-022-05186-x (PMC8898531; doi:10.1186/s13071-022-05186-x)
Supplement: Supplementary file 1 — Additional file 1: Dataset S1. Development-related phenotypes (PPL, HR and RO) of Aedes aegypti for wet season (2017–2018). [file 13071_2022_5186_MOESM1_ESM.xlsx]

## Sheet: Aegypti WET 2017-2018
CASE #	BIG ISLAND	SEASON	ALTITUDE	TEMPERATURE	SUBSITE	SAMPLE SIZE	% PHARATE LARVAE	WEIGHTED AVE. % HATCHING RATE	REPRODUCTIVE OUTPUT
1	1	1	1	18	1	30	15.66	38.0933	22
2	1	1	1	25	1	30	17.39	37.3664	22
3	1	1	1	38	1	30	12.14	0	0
4	1	1	1	18	2	30	13.21	50.4392	28
5	1	1	1	25	2	30	10.75	51.1935	26
6	1	1	1	38	2	18	4.64	3.57143	2
7	1	1	1	18	3	30	15.13	34.1297	23
8	1	1	1	25	3	30	6.7	63.8818	27
9	1	1	1	38	3	16	4.38	8.62854	2
10	1	1	2	18	4	30	16.72	35.3301	23
11	1	1	2	25	4	30	11.59	56.749	27
12	1	1	2	38	4	29	8.27	0	0
13	1	1	2	18	5	30	16.77	42.2953	27
14	1	1	2	25	5	30	5.96	70.8238	29
15	1	1	2	38	5	30	6.7	0	0
16	1	1	2	18	6	30	16.91	35.4169	25
17	1	1	2	25	6	30	9.24	62.0542	29
18	1	1	2	38	6	30	7.85	2.79925	3
19	2	1	1	18	7	30	8.08	23.51	15
20	2	1	1	25	7	30	6.56	20.82	21
21	2	1	1	38	7	30	2.36	26.27	10
22	2	1	1	18	8	30	5.38	11.78	10
23	2	1	1	25	8	30	5.6	28.35	21
24	2	1	1	38	8	30	2.89	27.9	15
25	2	1	1	18	9	30	7.99	15.23	18
26	2	1	1	25	9	30	6.99	31.47	20
27	2	1	1	38	9	30	2.58	26.78	12
28	2	1	2	18	10	30	7.49	20.43	19
29	2	1	2	25	10	30	6.62	29.11	19
30	2	1	2	38	10	30	3.29	9.17	6
31	2	1	2	18	11	30	5.97	20.21	14
32	2	1	2	25	11	30	6.59	21.42	19
33	2	1	2	38	11	30	3.02	12.8	10
34	2	1	2	18	12	30	8.86	23.77	19
35	2	1	2	25	12	30	6.09	33.47	21
36	2	1	2	38	12	30	3.64	11.76	8
37	3	1	1	18	13	30	8.22	27.56	22
38	3	1	1	25	13	30	8.3	19.81	24
39	3	1	1	38	13	30	3.63	0	0
40	3	1	1	18	14	30	4.15	52.72	28
41	3	1	1	25	14	30	4.05	50	26
42	3	1	1	38	14	30	3.61	0	0
43	3	1	1	18	15	30	6.52	21.04	21
44	3	1	1	25	15	30	6.98	27.61	28
45	3	1	1	38	15	30	4.44	1.11	1
46	3	1	2	18	16	30	5.08	39.25	24
47	3	1	2	25	16	30	7.32	28.18	21
48	3	1	2	38	16	30	3.29	3.3	6
49	3	1	2	18	17	30	6.64	33.05	21
50	3	1	2	25	17	30	6.41	22.91	17
51	3	1	2	38	17	30	2.72	1.11	1
52	3	1	2	18	18	30	7.47	26.41	20
53	3	1	2	25	18	30	7.66	33.37	25
54	3	1	2	38	18	30	3.51	1.6	4
LEGENDS:
	1 = Luzon	1= wet	1= high		BAGUIO:
	2 = Visayas	2 = dry	2= low		1
	3 = Mindanao				2
					3
					QUEZON CITY:
					4
					5
					6
					CEBU CITY:
					7
					8
					9
					LILOAN:
					10
					11
					12
					BUKIDNON:
					13
					14
					15
					CDO:
					16
					17
					18
