# Supplementary material for: Temperature, season, and latitude influence development-related phenotypes of Philippine Aedes aegypti (Linnaeus): Implications for dengue control amidst global warming
Source: Parasit Vectors. 2022 Mar 5;15:74. doi: 10.1186/s13071-022-05186-x (PMC8898531; doi:10.1186/s13071-022-05186-x)
Supplement: Supplementary file 2 — Additional file 2: Dataset S2. Development-related phenotypes (PPL, HR and RO) of Aedes aegypti for dry season (2018). [file 13071_2022_5186_MOESM2_ESM.xlsx]

## Sheet: Aegypti DRY 2018
CASE #	BIG ISLAND	SEASON	ALTITUDE	TEMPERATURE	SUBSITE	SAMPLE SIZE	PHOTOPERIOD	% PHARATE LARVAE	WEIGHTED AVE. % HATCHING RATE	REPRODUCTIVE OUTPUT
1	1	2	1	18	1	4	1	20.07	41.68	4
2	1	2	1	25	1	4	1	14.05	40.11	3
3	1	2	1	38	1	4	1	5.35	0	0
4	1	2	1	18	2	4	1	9.36	35.53	3
5	1	2	1	25	2	4	1	11.04	66.62	4
6	1	2	1	38	2	4	1	5.02	0	0
7	1	2	1	18	3	4	1	18.06	46.88	4
8	1	2	1	25	3	4	1	10.03	49.9	3
9	1	2	1	38	3	4	1	7.02	0	0
10	1	2	2	18	4	4	1	15.38	39.52	3
11	1	2	2	25	4	4	1	9.03	73.37	4
12	1	2	2	38	4	4	1	0	0	0
13	1	2	2	18	5	4	1	26.42	15.61	3
14	1	2	2	25	5	4	1	17.39	47.59	4
15	1	2	2	38	5	4	1	17.39	0	0
16	1	2	2	18	6	4	1	11.04	27.18	2
17	1	2	2	25	6	4	1	24.75	20.22	4
18	1	2	2	38	6	4	1	0.33	25	1
19	1	2	1	18	1	4	2	20.26	27.48	4
20	1	2	1	25	1	4	2	10.53	47.88	4
21	1	2	1	38	1	4	2	9.74	3.13	3
22	1	2	1	18	2	4	2	3.68	79	4
23	1	2	1	25	2	4	2	12.11	54.26	4
24	1	2	1	38	2	4	2	10.79	0	0
25	1	2	1	18	3	4	2	17.89	32.5	3
26	1	2	1	25	3	4	2	2.89	82.65	4
27	1	2	1	38	3	4	2	12.11	0	0
28	1	2	2	18	4	4	2	21.37	16.31	3
29	1	2	2	25	4	4	2	2.75	63.92	3
30	1	2	2	38	4	4	2	7.65	11.2	2
31	1	2	2	18	5	4	2	11.76	31.13	3
32	1	2	2	25	5	4	2	15.29	21.28	4
33	1	2	2	38	5	4	2	13.14	0	0
34	1	2	2	18	6	4	2	10.78	38.6	4
35	1	2	2	25	6	4	2	7.06	49.48	4
36	1	2	2	38	6	4	2	10.2	4.17	1
37	2	2	1	18	7	4	1	19.36	32.89	4
38	2	2	1	25	7	4	1	5.45	60.23	3
39	2	2	1	38	7	4	1	7.89	9.75	3
40	2	2	1	18	8	4	1	8.83	57.38	4
41	2	2	1	25	8	4	1	8.46	34.16	3
42	2	2	1	38	8	4	1	11.84	0	0
43	2	2	1	18	9	4	1	20.86	30.78	3
44	2	2	1	25	9	4	1	6.2	74.72	4
45	2	2	1	38	9	4	1	11.09	2.78	1
46	2	2	2	18	10	4	1	10.71	42.02	4
47	2	2	2	25	10	4	1	4.89	46.81	4
48	2	2	2	38	10	4	1	1.5	0	0
49	2	2	2	18	11	4	1	14.66	17.82	3
50	2	2	2	25	11	4	1	15.23	9.98	2
51	2	2	2	38	11	4	1	9.96	0	0
52	2	2	2	18	12	4	1	23.68	5.16	2
53	2	2	2	25	12	4	1	15.6	32.32	2
54	2	2	2	38	12	4	1	9.4	0.6	1
55	2	2	1	18	7	4	2	15.01	14.89	4
56	2	2	1	25	7	4	2	11.38	37.83	4
57	2	2	1	38	7	4	2	6.54	0	2
58	2	2	1	18	8	4	2	9.44	56.92	4
59	2	2	1	25	8	4	2	11.38	51.71	4
60	2	2	1	38	8	4	2	10.65	0.78	4
61	2	2	1	18	9	4	2	17.43	15.68	0
62	2	2	1	25	9	4	2	11.14	47.24	1
63	2	2	1	38	9	4	2	7.02	0	0
64	2	2	2	18	10	4	2	26.63	12.35	3
65	2	2	2	25	10	4	2	10.84	55.59	4
66	2	2	2	38	10	4	2	2.79	8.33	4
67	2	2	2	18	11	4	2	1.24	91.67	4
68	2	2	2	25	11	4	2	9.6	46.23	2
69	2	2	2	38	11	4	2	9.6	0	4
70	2	2	2	18	12	4	2	15.79	36.7	1
71	2	2	2	25	12	4	2	15.17	29.46	0
72	2	2	2	38	12	4	2	8.36	8.52	2
73	3	2	1	18	13	4	1	20	21.04	4
74	3	2	1	25	13	4	1	21.69	4.43	2
75	3	2	1	38	13	4	1	1.45	0	0
76	3	2	1	18	14	4	1	17.11	17.82	4
77	3	2	1	25	14	4	1	9.16	39.41	3
78	3	2	1	38	14	4	1	5.3	0	0
79	3	2	1	18	15	4	1	11.08	52.46	4
80	3	2	1	25	15	4	1	6.51	42.42	3
81	3	2	1	38	15	4	1	14.7	0	0
82	3	2	2	18	16	4	1	11.08	59.17	4
83	3	2	2	25	16	4	1	14.7	26.19	3
84	3	2	2	38	16	4	1	0.96	0	0
85	3	2	2	18	17	4	1	15.9	44.33	4
86	3	2	2	25	17	4	1	12.29	14.48	3
87	3	2	2	38	17	4	1	22.89	0	0
88	3	2	2	18	18	4	1	11.08	12.5	1
89	3	2	2	25	18	4	1	6.99	4.01	2
90	3	2	2	38	18	4	1	4.1	0	0
91	3	2	1	18	13	4	2	16.44	3.59	2
92	3	2	1	25	13	4	2	14.48	22.12	3
93	3	2	1	38	13	4	2	10.18	4.71	3
94	3	2	1	18	14	4	2	17.03	16.42	4
95	3	2	1	25	14	4	2	10.18	41.03	3
96	3	2	1	38	14	4	2	6.85	3.57	1
97	3	2	1	18	15	4	2	7.63	27.61	2
98	3	2	1	25	15	4	2	7.44	25	1
99	3	2	1	38	15	4	2	9.78	2.65	2
100	3	2	2	18	16	4	2	10.16	28.51	3
101	3	2	2	25	16	4	2	6.97	47.78	1
102	3	2	2	38	16	4	2	13.15	0	4
103	3	2	2	18	17	4	2	18.13	1.25	4
104	3	2	2	25	17	4	2	8.37	67.28	4
105	3	2	2	38	17	4	2	3.39	0	2
106	3	2	2	18	18	4	2	14.74	23.83	0
107	3	2	2	25	18	4	2	17.53	3.91	0
108	3	2	2	38	18	4	2	7.57	1.47	1
LEGENDS:
	1 = Luzon		1= high		Baguio subsites:		1 = Control (12L:12:D)
	2 = Visayas		2= low		1		2 = Experimental (13.5L:10.5D)
	3 = Mindanao				2
					3
					Quezon city subsites:
					4
					5
					6
					Cebu city Subsites:
					7
					8
					9
					Liloan subsites:
					10
					11
					12
					Bukidnon subsites:
					13
					14
					15
					CDO subsites:
					16
					17
					18
